# Supplementary material for: Evidence for oscillating circadian clock genes in the copepod Calanus finmarchicus during the summer solstice in the high Arctic
Source: Biol Lett. 2020 Jul 15;16(7):20200257. doi: 10.1098/rsbl.2020.0257 (PMC7423037; doi:10.1098/rsbl.2020.0257)
Supplement: Supplementary Material 5. qPCR Data [file rsbl20200257supp5.xlsx]

## Sheet: qPCR Data
Supplementary Material 5, qPCR Data
Relative gene expression (2^-∆Ct) time series in CV-stage Calanus finmarchicus copepods at two stations along a latitudinal gradient in the high Arctic (JR85: 82.5°N; B13: 74.5°N) during midnight sun conditions.
From "Evidence for oscillating circadian clock genes in the copepod Calanus finmarchicus during summer solstice in the high Arctic"
Hüppe, L.; Payton, L.; Last, K.; Wilcockson, D.; Ershova, E. and Meyer, B. 2020, Biology Letters
Station	Timepoint	Replicate	clock	cycle	period 1	timeless	cryptochrome 2	vrille	doubletime 2	cryptochrome 1
JR85	T1	R1	0.000332177	0.000102594	0.00056704	0.000161547	0.00140593	0.000440594	0.000487685	0.000371008
JR85	T1	R2	0.000262115	9.47172e-05	0.000775807	0.000172512	0.00132755	0.000481387	0.000359302	0.000440212
JR85	T1	R3	0.00018238	7.90012e-05	0.000533669	0.000153629	0.00113801	0.000391075	0.00038703	0.000428545
JR85	T2	R1	0.000301685	0.000125618	0.000722523	0.000180068	0.00132741	0.000390154	0.000533891	0.000398352
JR85	T2	R2	0.000267079	6.71875e-05	0.000765957	0.000149305	0.00103335	0.000419382	0.000292668	0.000594742
JR85	T2	R3	0.000296294	0.000143747	0.000704955	0.00015147	0.00176553	0.000404189	0.00049281	0.000578385
JR85	T2	R4	0.00026359	0.000105614	0.000632601	0.000151288	0.00151243	0.000477432	0.000376147	0.000528643
JR85	T2	R5	0.000263813	9.34662e-05	0.000592788	0.00014985	0.000984927	0.000378034	0.000432745	0.000516768
JR85	T3	R1	0.000322056	0.000176701	0.000816703	0.000148176	0.00184598	0.000413478	0.000578498	0.000472827
JR85	T3	R2	0.000295195	0.000103002	0.000658266	0.000180084	0.00152599	0.000421102	0.00051272	0.00057226
JR85	T3	R3	0.000287211	0.000132419	0.0006619	0.000145358	0.00176869	0.000498507	0.000419774	0.000344884
JR85	T3	R4	0.000347385	0.000162962	0.000644659	0.00014738	0.0015434	0.00044215	0.000502296	0.000518749
JR85	T3	R5	0.000430523	0.000143355	0.000906991	0.000225807	0.00193745	0.000531323	0.000662118	0.000611388
JR85	T4	R1	0.000278837	9.7835e-05	0.000657013	0.000149684	0.0019993	0.000601024	0.000442882	0.000311541
JR85	T4	R2	0.000281881	0.00013534	0.000717802	0.000168598	0.00174129	0.000427696	0.000492658	0.000386666
JR85	T4	R3	0.000252854	8.94284e-05	0.000777749	0.000179976	0.00149213	0.00105766	0.00041119	0.000356476
JR85	T5	R1	0.000167145	5.43783e-05	0.000414279	0.000170362	0.00122703	0.000289408	0.000348487	0.000327298
JR85	T5	R2	0.000217278	5.51923e-05	0.000509485	0.000168768	0.00106445	0.000307277	0.000221536	0.000318554
JR85	T5	R3	0.000141722	5.93808e-05	0.000466885	0.000192461	0.00103429	0.000289702	0.000252462	0.000246155
JR85	T6	R1	0.000249796	0.000109638	0.000627558	0.00021365	0.00162487	0.000479406	0.000315524	0.000446682
JR85	T6	R2	0.00031442	0.000112951	0.000574853	0.000164341	0.00193692	0.000379262	0.000411158	0.000342047
JR85	T6	R3	0.00025876	9.92829e-05	0.000610765	0.000223011	0.00165197	0.000410425	0.000575421	0.000440492
JR85	T6	R4	0.000403111	0.000105825	0.000802598	0.000174918	0.00180469	0.000713878	0.000670704	0.000295095
JR85	T7	R1	0.000274093	0.000138431	0.000726601	0.000235735	0.00176937	0.000528595	0.000648076	0.000395222
JR85	T7	R2	0.00027122	3.78525e-05	0.000543757	0.000150416	0.00164836	0.000762619	0.000468147	0.000365016
JR85	T7	R3	0.000207522	6.77721e-05	0.000617425	0.000190364	0.00168978	0.000590838	0.000417207	0.000243895
JR85	T7	R4	0.000288542	0.00012073	0.000671451	0.000218674	0.00208617	0.000665659	0.000734001	0.000199347
JR85	T7	R5	0.000258712	0.000120276	0.000678735	0.000153565	0.00159872	0.00049738	0.000579918	0.000270541
B13	T1	R1	0.000130744	7.8173e-05	0.0011347	0.000201425	0.00134846	0.000444056	0.000279092	0.000487446
B13	T1	R2	0.000120063	0.000100507	0.000767834	0.000157385	0.0014403	0.000322387	0.000172225	0.000237396
B13	T1	R3	0.000137177	9.87284e-05	0.000789827	0.000201257	0.0013155	0.000729818	0.000229825	0.00029846
B13	T1	R4	0.000141221	9.05292e-05	0.000699321	0.000165974	0.00134027	0.000228858	0.000216363	0.000189206
B13	T1	R5	0.000143592	9.8861e-05	0.000953659	0.000259273	0.00137893	0.000287981	0.000162504	0.000184673
B13	T2	R1	0.000176433	0.000120758	0.000980229	0.000243449	0.00212166	0.000246164	0.000190874	0.000215714
B13	T2	R2	0.000206288	0.000111123	0.000893001	0.000327992	0.00159907	0.000298382	0.000161907	0.000267801
B13	T2	R3	0.000210191	0.000126068	0.000819477	0.000226766	0.00159414	0.00023771	0.000161128	0.000143714
B13	T2	R4	0.000257504	0.000108079	0.00105202	0.000413846	0.00231765	0.000393153	0.000234745	0.000122102
B13	T2	R5	0.000218412	0.00016959	0.00100078	0.000230306	0.00204716	0.000950742	0.000272084	0.000260008
B13	T3	R1	0.000458367	0.000151205	0.000757372	0.000386911	0.00217283	0.00046816	0.000334731	0.000275109
B13	T3	R2	0.000367734	0.000164965	0.000985368	0.000312133	0.00261577	0.000320131	0.000493368	0.000176622
B13	T3	R3	0.000264353	0.000120077	0.000748221	0.000252444	0.00296912	0.000331605	0.000345447	0.000184928
B13	T3	R4	0.000324695	0.000155626	0.000855687	0.000280419	0.00274376	0.000389489	0.000413556	0.000235885
B13	T3	R5	0.000300907	0.000115574	0.00084668	0.000273837	0.00254363	0.000602022	0.000175299	0.000388743
B13	T4	R1	0.000358054	8.48906e-05	0.000776603	0.000208591	0.00180594	0.000497493	0.000366212	0.000307946
B13	T4	R2	0.000376179	0.00016724	0.000747939	0.000140729	0.00162337	0.000343765	0.000246045	0.000264162
B13	T4	R3	0.000264528	0.000126525	0.000575543	0.000163799	0.00175807	0.00115148	0.000334945	0.000248444
B13	T4	R4	0.000332746	0.000151669	0.000769768	0.000148496	0.0018442	0.000329762	0.000281654	0.000239317
B13	T4	R5	0.000425056	9.82244e-05	0.000846584	0.000153757	0.0017168	0.000419786	0.000245403	0.00019809
B13	T5	R1	0.000452698	0.000127726	0.000617975	0.000133658	0.00170187	0.000745159	0.000306853	0.000358767
B13	T5	R2	0.000297593	0.000113276	0.000603495	0.000147564	0.00160594	0.000608325	0.000354883	0.000244925
B13	T5	R3	0.000307616	7.78695e-05	0.000560273	0.000148466	0.0013074	0.000457614	0.000507226	0.000247535
B13	T5	R4	0.000448764	0.000158223	0.000808897	0.000116228	0.00166385	0.000764998	0.00045867	0.000248967
B13	T5	R5	0.000580102	0.000149776	0.000786424	0.000124083	0.00182435	0.000608521	0.000376019	0.000250499
B13	T6	R1	0.000201944	6.18977e-05	0.000506814	0.000154538	0.000845004	0.00100907	0.000120243	0.000552111
B13	T6	R2	0.00023366	0.000103556	0.000577535	0.000159318	0.00135096	0.000301657	0.000195126	0.000123491
B13	T6	R3	0.000157694	6.75311e-05	0.000506522	0.00020288	0.00102186	0.000390446	9.1391e-05	9.03517e-05
B13	T6	R4	0.000135552	0.000102801	0.000695643	0.00017355	0.00123193	0.000211015	0.000174333	8.98972e-05
B13	T6	R5	0.000291243	0.000135259	0.000787743	0.000162927	0.00132207	0.00045291	0.000136058	0.000209903
B13	T7	R1	0.000171122	0.000109963	0.000542838	0.000136086	0.000908522	0.000228869	6.93045e-05	0.000176543
B13	T7	R2	9.48508e-05	5.81653e-05	0.000515771	9.51471e-05	0.000836422	0.000191352	0.000107232	0.00011311
B13	T7	R3	0.000101262	5.53286e-05	0.000529671	0.000138712	0.000912988	0.000261824	0.000123123	0.000271151
B13	T7	R4	0.000173533	4.44023e-05	0.000517374	0.00013252	0.000650346	0.00015286	7.69881e-05	0.000238536
B13	T7	R5	0.000135155	6.64397e-05	0.000613523	0.000173702	0.000850681	0.000430382	9.31494e-05	0.000158186
